# Supplementary material for: rs61991156 in miR-379 is associated with low capability of glycolysis of gastric cancer by enhanced regulation of PKM2
Source: Cancer Cell Int. 2018 Jul 4;18:92. doi: 10.1186/s12935-018-0593-0 (PMC6031137; doi:10.1186/s12935-018-0593-0)
Supplement: Supplementary file 1 — Additional file 1: Table S1. Raw data for proliferation determination for MKN-45 and AGS with different treatment. Table S2. Raw data for luciferase assay. Table S3. Raw data for metabolites determination for various genotypes. Table S4. Survival analysis for the post-surgery patients with different genotypes. [file 12935_2018_593_MOESM1_ESM.xlsx]

## Sheet: combind caption
Additional file : Table S1. Raw data for proliferation determination for MKN-45 and AGS with different treatment. Table S2. Raw data for Luciferase assay.Table S3. Raw data for metabolites determination for various genotypes. Table S4: Survival analysis for the post-surgery patients with different genotypes.

## Sheet: Table S1
Table S1. Raw data for proliferation determination for MKN-45 and AGS with different treatment
	control				PKM2				PKM2 AA+miR-379				PKM2 AG+miR-379				PKM2 GG+miR-379
MKN45
Day1	0.266	0.271	0.281	0.252	0.277	0.267	0.292	0.249	0.278	0.3	0.296	0.276	0.278	0.3	0.296	0.276	0.275	0.278	0.211	0.275
Day2	0.298	0.318	0.313	0.299	0.652	0.512	0.654	0.641	0.364	0.359	0.382	0.335	0.364	0.359	0.382	0.335	0.291	0.334	0.232	0.303
Day3	0.797	0.885	0.812	0.866	1.121	1.153	0.926	0.892	0.519	0.531	0.537	0.507	0.319	0.331	0.337	0.307	0.375	0.324	0.354	0.333
Day4	1.084	1.014	1.099	0.995	1.266	1.233	1.281	1.215	0.735	0.787	0.753	0.763	0.435	0.487	0.453	0.563	0.406	0.413	0.407	0.401
Day5	1.107	1.18	1.122	1.161	1.467	1.529	1.482	1.311	0.835	0.887	0.853	0.863	0.721	0.712	0.715	0.742	0.554	0.556	0.511	0.541
AGS
Day1	0.264	0.276	0.289	0.258	0.257	0.249	0.277	0.238	0.296	0.276	0.311	0.265	0.282	0.259	0.304	0.249	0.263	0.266	0.287	0.255
Day2	0.515	0.514	0.54	0.496	0.652	0.654	0.595	0.701	0.367	0.331	0.382	0.32	0.382	0.381	0.304	0.371	0.365	0.445	0.321	0.295
Day3	0.751	0.847	0.776	0.829	1.025	0.954	1.069	1.095	0.51	0.547	0.654	0.586	0.563	0.59	0.585	0.58	0.441	0.421	0.414	0.411
Day4	1.011	0.998	1.036	0.98	1.254	1.131	1.254	1.12	0.852	0.965	0.941	0.8754	0.642	0.647	0.675	0.677	0.554	0.562	0.541	0.551
Day5	1.111	1.065	1.136	1.047	1.523	1.362	1.481	1.351	0.892	0.955	0.999	0.801	0.745	0.845	0.875	0.811	0.574	0.659	0.569	0.648

## Sheet: Table S2
Table S2. Raw data for Luciferase assay
control	PKM2 3'UTR AA	PKM2 3'UTR AG	PKM2 3'UTR GG	Control MU	PKM2 3'UTR AA MU	PKM2 3'UTR AG MU	PKM2 3'UTR GG MU
Renilla
21661	22224	21967	21518	22328	20978	22008	22634
22703	22094	21445	22074	22121	21049	21879	20695
21577	21205	21742	21808	22681	22049	21401	21870
21685	21954	21089	21792	21936	21638	22337	20645
Fly luciferase
156822	80452	54699	27973	136426	117898	137113	127429
154836	81528	46322	18763	120340	142290	148776	130170
117161	99661	77401	28133	142210	97676	130333	165558
130325	77057	52300	28766	172639	151033	112129	142039
Relative Luciferase
7.23983	3.62005	2.49005	1.29998	6.11009	5.62008	6.23014	5.62998
6.82007	3.69005	2.16004	0.850005	5.44008	6.75994	6.79995	6.28993
5.4299	4.69988	3.55998	1.29003	6.27001	4.42995	6.09004	7.5701
6.00991	3.50993	2.47997	1.32003	7.87012	6.97999	5.01988	6.88007

## Sheet: Table S3
Table S3. Raw data for metabolites determination for various genotypes.
Glucose				Glucose 6-phosphate				Glycerol 3-phosphate				Pyruvate				Lactate
AA	AG	GG		AA	AG	GG		AA	AG	GG		AA	AG	GG		AA	AG	GG
10099.7	6856.25	4355.89		312.02	161.56	85.38		18222.8	10378.8	4624.15		1972.73	1423.56	1287.24		11328	6913.43	4796.89
10093.1	6914.4	4452.12		204.49	201.56	89.68		18976	10688.8	4924.59		1671.38	1449.36	1482.79		11241	7661.76	5633.69
9462	5405.57	4444.57		291.49	179.23	79.02		18305.6	10566.7	5035.5		2071.28	1296.68	1345.09		11737.6	7024.92	5452.34
9495.24	6910.9	4555.98		319.45	190.4	89.57		18284.5	10921	4567.95		1398.15	1444.55	1178.82		11798.7	7105.39	5429.9
9892.91	6954	4523.3		351.09	208.31	81.25		18812.7	10586.3	4463.72		1566.39	1677.68	1445.02		11334	7047.94	5137.72
9487.47	5840.52	3845.07		173.42	211.32	81.95		19392.1	11497.8	4853.28		1503.46	1355.12	1288.19		11485.8	6495.69	5046.99
10200.2	7592.23	3837.22		278.22	178.12	107.13		18791.7	10964.7	4249.8		1941.95	1224.96	1445.79		11330.5	6922.91	5127.21
10488.6	7121.59	4399.68		264.25	177.58	89.87		19052.6	10984.6	4606.64		2140.99	1820.39	1319.62		11011.1	7826.4	5352.59
9700.53	6837.16	4050.05		203.77	164.83	72.57		19115.7	9692.78	4547.26		1805.69	1313.88	1547.54		11978.7	7173.28	4453.9
10480.8	6239.72	4217.14		224.9	192.52	112.29		18465.1	10557.8	4667.48		1828.51	1668.09	1404.62		10636.4	7353.81	5152.3
9483.34	6066.23	4146.66		338.45	164.45	81.23		18971.3	11034.7	4899.26		2064.47	1379.21	1388.71		11083.3	7319.25	5314
9779.05	5034.5	4419.16		261.29	187.97	82.08		18354.1	10958.7	4606.64		2084.84	1455.14	1067.24		11524.9	7579.14	5391.1
9782.79	6590.76	3959.82		256.4	209.15	76.49		18553.9	10505	4451.99		1725.64	1324.43	1375.83		11330.3	7450.01	4998.84
9545.67	6668.39	4619.81		261.98	193.35	82.84		18839.7	11073.9	5068.46		1893.19	1726.63	1336.53		11259.4	7721.57	5785.65
10140.3	7155.6	4231.06		248.03	189.24	92.31		18178.9	10482.8	4936.18		1644.23	1591.11	1059.49		11442.3	7032.96	5240.55
9165.72	5392.54	3637.6		334.54	160	96.24		19000.2	9940.45	4709.8		1459.47	1641.55	1250.98		10744.8	7003.15	5280.89
9707.78	6492.37	4204.46		136.41	195.64	81.7		17915.9	10500.4	4512.81		1717.13	1229.35	1304.41		11246.2	7638.17	4914.26
9225.31	7382.74	4138.48		323.86	211.22	92.35		18531.5	11118.9	4785.32		1258.55	1466.98	1246.84		11573.1	7237.29	5175.24
10459.5	5544.15	4266.04		227.41	183.06	81.04		20135	10479.6	4742.13		1671.53	1474.01	1472.96		12434.5	6760.56	5560.44
9442.08	5924.4	3685.16		239.63	185.64	109.19		19440.2	10600.8	4542.83		1566.72	1269.99	1272.19		10732.5	7146.26	5432.28
9909.66	5684.4	4744.12		250.08	192.49	70.04		18733.3	10632.4	4406.85		1604.87	1335.9	1634.75		11620	7610.81	5483.55
10058.5	6155.17	4235.97		257.71	186.8	90.05		19105.7	10517	4551.46		1496.53	1362.02	1480.54		11744.1	7622.22	5367.05
10122.8	7156.73	3680.32		314.9	177.86	91.27		18968.4	10359.5	4717.7		1933.78	1287.28	1179.7		12034.6	7439.59	5176.75
9624.58	5568.27	3942.02		245.31	197.96	93.68		19038.7	10940	4628.03		1880.08	1558.31	1525.63		11583	7043.47	5737.88
10320.8	7853.41	3671.2		219.91	146.48	85.18		17680.7	10853.1	4581.15		1179.86	1239.61	1235.64		11861.2	7541.85	5794.12
9138.42	7418.96	4372.39		290.25	168.81	83.83		18917.6	10881.1	4664.94		1633.44	1458.91	1306.16		11437.4	7544.44	5875.11
10132	7287.95	4232.47		205.48	182.97	92.18		18720.9	10864	4829.09		1793.77	1269.37	1139.4		10835.5	7713.39	5034.82
10230	6009.6	3882.11		250.15	152.2	78.48		18456.1	10830.3	4395.86		1733.41	1406.28	1130.6		10613.2	7243.32	5953.79
10270	6796.04	4166.4		221.49	171.26	85.81		18852.3	10188.5	5332.54		1699.72	1561.9	1254.07		11086	6800.4	4988.54
10368.2	7079.42	5030.39		183.89	157.6	77.05		18464.1	10398.8	5083.71		2085.5	1729.39	1506.63		10366.2	7550.04	5290.81
9897.79	6342.24	4276.53		251.04	149.22	89.69		18835.2	10946.2	4612.44		1680.55	1615.79	1555.54		10796.1	7916.74	5029.15
9516.71	5902.41	4377.4		268.61	152.35	89.18		19159.8	11780.8	4515.37		1458.79	1587.2	1233.03		10255.2	6755.67	5778.78
10044.5	6509.34	4064.01		279.75	196.71	95.49		18776.6	11333.9	4525.27		1534.83	1547.99	1269.3		11009.7	7126.6	4697.98
9639.12	6752.35	4460.34		214.12	189.67	90.65		19132	10584.5	5146.41		2088.17	1437.97	1143.38		11867.7	6796.67	5095.46
9945.77	7305.35	3786.63		298.39	168.87	95.36		18444.7	11015.9	4902.5		1876.7	1157.72	1354.15		10528.1	7297.89	4825.7
10292.9	6831.41	4159.35		312.37	189.65	94.55		18709.8	10790	4989.95		1178.2	1381.01	1478.62		11070.3	7004.15	5080.22
9741.56	6938.74	4522.46		269.19	188.67	87.52		17667	10571.1	4895.64		1798.58	1575.31	1021.3		10962.5	7755.91	5089.09
9485.86	6663.41	4065.83		256.33	168.25	99.52		18571.3	10825.2	4817.14		1879.12	1405.23	1492.69		11548.7	7469.81	4780.77
10353.2	7279.56	4121.35		271.07	216.83	97.93		18502.5	10728.7	4677.93		1635.07	1687.29	1162.69		11359.8	6887.19	5382.79
9422.87	6546.07	4044.44		233.18	184.29	86.16		19188.5	11393.7	5029.79		1691	1789.2	1197.22		11978.8	6685.78	5128.09
9519.78	7217.02	3726.11		254.24	204.46	106.71		18555	10919.6	4701.49		1748.74	1649.16	1295.38		11455.2	7772.9	5306.65
9528.45	6347.72	3939.62		183.82	182.09	84.01		18958.2	10369	4546.57		1646.07	1313.31	1294.77		11473	7345.04	4678.73
10240.6	6419.76	4669.32		312.74	197.9	80.69		18849	10538.3	4916.83		1571.74	1375.23	1392.45		10610.7	7021.97	4841.43
10570.5	5399.01	4153.18		339.24	201.58	90.54		18317.6	10704	4769.52		1917.96	1428.01	1046.77		11852.9	6725.15	5915.2
10097.1	6560.4	3927.06		186.71	177.9	98.15		18462.6	11182.8	5395.96		1498.01	1483.86	988.32		11045.9	7259.94	5277.05
9795.66	5309.59	4385.32		283.15	185.2	92.22		19061.1	10760.6	4449.23		1894.89	966.75	1269.01		11270.7	7340.04	5165.04
9353.02	5204.71	4572.95		223.95	173.88	84.45		18286.3	11151.6	4466.94		1594.75	1472.25	1351.24		11829.4	8199.69	5831.34
9432.66	7468.31	3550.72		197.62	145.83	96.26		18659.8	10339	5055.01		2017.15	1411.17	1197.73		10979.1	7470.69	5138.4
10492.4	5917.63	4057.88		287.59	185.16	61.08		18726.7	9798.16	4800.61		1770.06	1564.52	1415.03		11501.9	7607.44	5179.77
9826.72	6604.9	4246.67		206.84	208.45	83.37		17746.3	10657.7	4308.56		1727.11	1315.09	1347.47		10927.1	6644.05	5036.26
10223.6	6604.85	4194.71		280.19	210.53	83.89		18468.9	10561.9	4715.7		1946.63	1403.58	1128.29		11599	6635.15	5105.26
9777.78	6256.96	4704.16		263.33	183.27	87.35		18023.4	11078.4	4991.4		2099.57	1509.6	1230.12		11766.8	6819.21	5566.71
9857.72	6964.38	4363.96		289.08	168.5	92.08		19258.5	10355	4881.31		1784.56	1495.36	1413.9		11466	7471.32	5534.02
9941.69	6534.47	4126.37		307.04	196.09	79.75		18949.8	10719.4	4848.75		1598.03	1580.55	1361.33		11264.1	7685.85	4337.38
9933.22	7334.73	4525.82		300.73	203.05	71.8		19108.9	10778.6	4704.12		1866.46	1367.03	1491.4		11755.9	6942.35	4939.71
10415	6154.59	4242.09		259.11	165.24	89.43		18555.1	10839.5	4851.48		2052.65	1454.62	1414.03		11323	7838.8	5077.89
9887.46	7596.21	4183.2		193.92	206.24	105.82		18495.6	10019.2	4857.92		1583.39	1397.39	1374.06		11463.2	6879.65	5181.74
10207.8	5849.57	4384.68		185.71	223.63	101.73		18323.8	10813.1	4273.71		1828.46	1504.82	1251.45		12412.4	8082.17	5511.73
9310.13	6857.08	4186.19		219.59	145.89	76.9		18419.7	11075.4	5132.71		2067.54	1553.61	1396.49		10831.8	6926.96	4892.23
10198.8	5817.86	4182.01		167.41	185.37	88.31		19230	9978.26	4727.55		1916.73	1171.12	1491.84		12158.6	7470.94	4819.69
9282.76	7072.18	4600.56		263.91	144.63	110.31		18092.6	10480.9	4759.31		1873.58	1454.74	1126.42		10529.7	7107.3	5132.27
9551.26	6353.29	3926.05		281.27	188.05	107.63		18674	10303.8	4766.62		1682.77	1628.45	1391.39		11262.7	7380.82	5221.22
9986.77	7857.6	4026.34		238.98	198.05	93.69		19538.4	10610.7	4871.57		1954.2	1696.32	1484.87		11244.1	7175.41	6289.49
10221.5	6866.91	4068.85		245.8	176.85	79.12		18820.7	10699	5120.47		1760.78	1354.83	1159.43		10900.3	7585.83	5265.12
10055.9	6584.04	4068.9		271.01	167.83	106.05		19209.8	10482.1	4860.34		1998.95	1454.45	1310.56		11586.5	7230	5518.97
9978.31	5741.88	3828.79		262.56	166.8	76.57		19598.9	10089	4176.51		2041	1521.86	1393.64		11219.1	6227.68	5061.06
9355.73	6320.93	3954.54		283.84	175.86	76.21		18249	10687.4	4642.59		2222.16	1275.97	1347.64		11473.2	7829.81	5522.18
9684.98	6104.65	4114.1		243.87	188.49	86.09		19121.1	10595.3	4564.29		1668.12	1467.96	1184.52		11710.4	6525.68	5285.27
9795.22	6545.26	4176.18		237.33	222.6	102.79		18597.9	11108	4715.48		1644.79	1506.92	1315.38		12535.1	7439.42	5155.02
9873.56	5579.16	4126.19		209.3	173.92	113.29		17707.8	9582.7	4669.05		2077.71	1516.86	1087.4		10871.7	6985.63	5468.8
9426.36	5575.55	4609.88		270.25	187.79	80.05		19479.6	10652.1	4606.88		2118.71	1443.75	1165.66		11487.3	7431.21	5067.5
9504.87	6250.7	4083.77		287.4	195.09	76.64		18266.1	10505.2	4637.1		2145.47	1426.81	1471.09		11549.9	7515.34	5892.67
9735.48	6367.06	4292.2		302.62	196.52	82.29		18514.9	10332.6	4571		1725.48	1730.04	1263.55		11585.6	7564.78	4971.12
10685.6	5774.99	3817.41		214.05	146.82	99.26		19107.7	10854.2	4376.3		1650.89	1454.89	1234.21		11138.1	7408.91	5045.16
10054.8	6132.04	4101.91		203.72	159.43	69.12		18707.6	11736.9	4827.51		1535.88	1521.93	1421.81		12225.9	6991.38	5096.3
10589.1	6974.16	4401.62		289.05	182.63	107.16		18601.2	10974.2	4720.26		1412.29	1265.93	1242.14		10987.2	7271.11	5530.18
9201.38	6835.36	4087.58		271.28	172.61	62.74		19572.1	11185.5	4618.67		1789.65	1760.79	1227.17		11778.7	6827.46	4862.42
9236.64	6829.04	4386		244.3	204.09	62.7		17871	10622.4	4915.92		1507.46	1430.36	1333.8		10763.8	8241.09	4828.64
10218	6555.28	4095.77		227.16	185.25	96.26		19064.5	10766	4687.41		1860.39	1273.59	1490.41		11516.1	7154.92	4970.36
10009.3	6336.79	4251.48		251.23	153.54	90.65		18280.9	10453.5	4191.77		2179.93	1489.8	1064.14		11884	6993.99	5807.64
8816.11	6708.83	3623.53		294.96	186.07	71.02		18722.9	11112.5	4616.6		1553	1538.59	1309.65		11826.5	7740.3	5512.93
9783.11	6006.98	4197.19		240.56	191.17	76.69		18695.7	10344.8	4558.31		1962.79	1547.16	1413.45		11268.1	7174.22	5771.59
9135.28	5503.18	4101.26		262.46	209.61	82.2		18400.6	11173.4	4796.34		1354.17	1474.07	1300.81		10964.6	8519.4	5046.95
10691.9	6321.21	4463.16		320.88	158.47	107.65		18093.6	10665.8	4726.22		1431.29	1683.37	1184.05		11044.6	8155.97	5337.8
8935.75	5724.81	4741.12		380.61	187.13	72.14		18812	10875.2	5106.71		2047.24	1477.54	1533.5		12192.8	7040.24	4770.89
10467	6247.03	4103.63		165.57	172.61	92.5		18685.1	10717.1	4561.5		1530.25	1524.1	1374.93		11979.8	7680.75	5247.39
10520.8	7515.7	4513.91		253.63	175.4	85.56		18220.1	10021.1	4592.76		1959.75	1688.83	1573		10420.3	7256.33	5640.32
9821.46	6439.37	4347.59		268.82	161.11	88.55		19565.4	10446	4707.77		2009.8	1245.43	1515.51		10882.4	7967.77	5287.59
10230.1	6429.03	4024.64		320.01	200.18	99.88		18694.2	10943.9	4538.31		2088.73	1652.4	1158.93		11577.5	6681.83	5035.49
9679.29	6792.85	3757.88		268.86	185.32	110.98		18830.1	10827.9	4947.16		1658.03	1761.38	1348.98		11230.9	7508.22	5586.82
9711.7	6792.69	4219.79		202.35	202.32	85.24		18347.1	10856.6	4885.89		1577.43	1617.27	1194.08		12209.8	7652.14	4978.38
9547.64	6197.72	4580.73		246.4	170.12	79.43		18886.9	11153.3	4551.06		1689.28	1647.65	1446.93		11488.9	7287.85	5321.36
9302.08	5774.33	4370.33		237.68	197.91	90.6		19011.4	10578.5	4886.57		1804.44	1534.66	1444.04		11860.6	7471.85	4741.81
10344	6515.57	4011.88		221.08	196.93	76.41		19311.5	10735.2	4907.77		2144.36	1414.03	1382.5		10855.6	8266.31	5283.73
10604.9	5190.39	4290.47		224.57	161.61	96.82		18563.4	10772.8	4221.3		1704.16	1196.04	1424.57		11324.6	6905.7	5039.46
9597.79	7011.2	3595.81		236.79	178.54	101.34		19011.7	10854.7	4665.4		1616.24	1382.02	1303.14		11943.7	6611.48	5068.11
9775.17	6124.63	3865.59		306.8	157.37	98.31		18842.3	10924.1	4733.41		1848.73	1550.62	1156.96		10941.3	7009.63	5121.87
10415	5646.55	4353.98		180.93	197.53	68.93		19192.2	10969.3	4647.96		1433.55	1472.36	1526.16		12082.6	7143.6	5378.97
9611.74	6820.47	4333.79		287.41	204.04	87.22		19246.3	10480.7	4785.21		1762.6	1242.58	1190.34		11172.7	6726.61	5211.86
9532.69	5836.03	4067.86		327.7	181.7	72.89		18148.5	10017.6	4909.92		1887.98	1633.4	1229.86		11303	6696.47	5166.97

## Sheet: Table S4
Table S4: Survival analysis of the post-surgery patients with different genotypes
month	AA	AG/GG	AA	AG/GG	Comparison of Survival Curves
0.2	0	0	212	134
0.4	0	0	212	134	Log-rank (Mantel-Cox) test
0.6	1	0	211	133	Chi square	14.38
0.8		0	210	132	df	1
1	1	0		131	P value	0.0001
1.2	1	0	209	130	P value summary	***
1.4	1	0	208	129	Are the survival curves sig different?	Yes
1.6	1		207	128
1.8	1	0	206		Gehan-Breslow-Wilcoxon test
2	0		205	127	Chi square	13.47
2.2	1	0	204		df	1
2.4	1	0	203	126	P value	0.0002
2.6	1	0	202	125	P value summary	***
2.8	1	0	201	124	Are the survival curves sig different?	Yes
3	1	1	200	123
3.2	1	0	199	122	Median survival
3.4	1	1	198	121	AA	38.2
3.6	1	0	197	120	AG/GG	53.8
3.8	1	0	196	119	Ratio (and its reciprocal)	0.71	1.408
4	1	0	195	118	95% CI of ratio	0.473 to 1.066	0.9382 to 2.114
4.2	1	0	194	117
4.4	0	1	193	116	Hazard Ratio (Mantel-Haenszel)	A/B	B/A
4.6	1	0	192	115	Ratio (and its reciprocal)	1.934	0.517
4.8	1	0	191	114	95% CI of ratio	1.375 to 2.72	0.3676 to 0.727
5	0	0	190	113
5.2	1	1	189	112	Hazard Ratio (logrank)	A/B	B/A
5.4	1	0	188	111	Ratio (and its reciprocal)	2.149	0.4654
5.6	1	0	187	110	95% CI of ratio	1.529 to 3.018	0.3313 to 0.6539
5.8	1	1	186	109
6	0	0	185	108
6.2	1	0	184	107
6.4	0		183	106
6.6	1	0	182
6.8	1		181	105
7	0	0	180
7.2	1		179	104
7.4	1	0	178
7.6	1		177	103
7.8	0	0	176
8	1		175	102
8.2	0	1	174
8.4	0		173	101
8.6		0	172
8.8				100
9	0	0
9.2			171	99
9.4
9.6	0	0
9.8	0		170	98
10	0		169
10.2	0	1	168
10.4	0		167	97
10.6	0		166
10.8			165
11
11.2	0
11.4		0	164
11.6	0			96
11.8			163
12	0
12.2			162
12.4	0	1
12.6	1		161	95
12.8			160
13	1
13.2			159
13.4	1
13.6	1	0	158
13.8	1		157	94
14	0		156
14.2			155
14.4	1	0
14.6	0		154	93
14.8			153
15
15.2	1	1
15.4	0	0	152	92
15.6	1	0	151	91
15.8			150	90
16	0	0
16.2	1	1	149	89
16.4	1	0	148	88
16.6			147	87
16.8	0	0
17			146	86
17.2	0	0
17.4	0	0	145	85
17.6	1	1	144	84
17.8	1	1	143	83
18			142	82
18.2	1	1
18.4	0	0	141	81
18.6	0	0	140	80
18.8			139	79
19
19.2	1	0
19.4			138	78
19.6	1	0
19.8			137	77
20	0	0
20.2	1	0	136	76
20.4			135	75
20.6	0	0
20.8	0	0	134	74
21			133	73
21.2	0
21.4	0		132
21.6		0	131
21.8	0			72
22	1		130
22.2			129
22.4
22.6	1
22.8		0	128
23	1			71
23.2		0	127
23.4	1			70
23.6	0	0	126
23.8	1		125	69
24			124
24.2	1	0
24.4	1		123	68
24.6		0	122
24.8	1			67
25		0	121
25.2	1			66
25.4	1		120
25.6	1	0	119
25.8	1	0	118	65
26	0	1	117	64
26.2	1	0	116	63
26.4	1	0	115	62
26.6	1	0	114	61
26.8	0	0	113	60
27	1	0	112	59
27.2	1	1	111	58
27.4		0	110	57
27.6		0		56
27.8				55
28	1
28.2	0		109
28.4		0	108
28.6	0			54
28.8			107
29	1	1
29.2	0		106	53
29.4	0		105
29.6	1		104
29.8	1		103
30	1		102
30.2	1		101
30.4	0		100
30.6		1	99
30.8	1			52
31	1	0	98
31.2	0	0	97	51
31.4		0	96	50
31.6	1			49
31.8	1	1	95
32	1	0	94	48
32.2			93	47
32.4	1	0
32.6	1		92	46
32.8	0	1	91
33	1	0	90	45
33.2	1	1	89	44
33.4		0	88	43
33.6	0			42
33.8			87
34	1	0
34.2	1		86	41
34.4	0		85
34.6			84
34.8	1	0
35		0	83	40
35.2	0	1		39
35.4			82	38
35.6	1	1
35.8	0		81	37
36			80
36.2	0	1
36.4		0	79	36
36.6	1	0		35
36.8	1		78	34
37	1		77
37.2	0		76
37.4	1		75
37.6	0	0	74
37.8	1	0	73	33
38	1		72	32
38.2	1		71
38.4	1	0	70
38.6			69	31
38.8	0	0
39	1		68	30
39.2	1	0	67
39.4			66	29
39.6	0
39.8			65
40		0
40.2	1			28
40.4	1		64
40.6		0	63
40.8	1			27
41		0	62
41.2	1			26
41.4			61
41.6	0	0
41.8	1		60	25
42	1		59
42.2	0	0	58
42.4	0		57	24
42.6	1		56
42.8	1	0	55
43			54	23
43.2
43.4	0	0
43.6	0		53	22
43.8			52
44	1	0
44.2			51	21
44.4	1
44.6	0		50
44.8	1		49
45	1	0	48
45.2	1		47	20
45.4			46
45.6
45.8	0
46	1		45
46.2	0		44
46.4	0	0	43
46.6	0		42	19
46.8	0		41
47	0	0	40
47.2			39	18
47.4	0
47.6			38
47.8	0
48			37
48.2	0
48.4			36
48.6	1
48.8	0	1	35
49	0		34	17
49.2	0	0	33
49.4	1		32	16
49.6			31
49.8	0	1
50			30	15
50.2	0
50.4			29
50.6	1	1
50.8	0		28	14
51	0	0	27
51.2			26	13
51.4	0
51.6	1		25
51.8	0		24
52			23
52.2	0
52.4			22
52.6
52.8	0	1
53	1	0	21	12
53.2			20	11
53.4	1
53.6	0		19
53.8		1	18
54	1			10
54.2	0		17
54.4			16
54.6	0
54.8			15
55
55.2	0	0
55.4	1	0	14	9
55.6	1	0	13	8
55.8		0	12	7
56				6
56.2	0	0
56.4	1		11	5
56.6			10
56.8	1	1
57	0	0	9	4
57.2	0		8	3
57.4	1	0	7
57.6			6	2
57.8	0
58			5
58.2	0
58.4			4
58.6
58.8
59	0
59.2			3
59.4	0
59.6			2
59.8
60	0	0
